# Supplementary material for: Genome evolution in an ancient bacteria-ant symbiosis: parallel gene loss among Blochmannia spanning the origin of the ant tribe Camponotini
Source: PeerJ. 2015 Apr 2;3:e881. doi: 10.7717/peerj.881 (PMC4389277; doi:10.7717/peerj.881)
Supplement: Table S3 — “pan-Camp” includes genes found in at least one of the four Blochmannia of Camponotus sensu stricto. Genomic regions where inversion events occurred in at least one lineage are highlighted in grey. For regions where comparisons to close relatives indicate which lineage likely experienced the inversion event, only that lineage’s genes are highlighted. When these comparisons are inconclusive, all three lineages are highlighted. Note that BOBLI757_064 and BOBLI757_065 are domain 1 and domain 2, respectively, of bifunctional protein HldE. [file peerj-03-881-s003.xlsx]

## Sheet: Sheet1
B. obliquus 757	B. turneri 675	pan-Camp
mnmG	mnmG	mnmG
atpB	atpB	atpB
atpE	atpE	atpE
atpF	atpF	atpF
atpH	atpH	atpH
atpA	atpA	atpA
atpG	atpG	atpG
atpD	atpD	atpD
atpC	atpC	atpC
glmU	glmU	glmU
mnmE	mnmE	mnmE
yidCD	yidC	yidCD
	yidD	yidD
rnpA	rnpA	rnpA
rpmH	rpmH	rpmH
dnaA_pseudo	dnaA
dnaN	dnaN	dnaN
gyrB	gyrB	gyrB
ibpA		ibpA
	ibpB
BOBLI757_019	BTURN675_020	BPEN_018
glyQ	glyQ	glyQ
glyS	glyS	glyS
sodA	sodA	sodA
		tRNA-Pro
prlC	prlC	prlC
pit	pit	pit
ubiA	ubiA	ubiA
zur	zur	zur
dnaB	dnaB	dnaB
ssb	ssb	ssb
yjcE	yjcE	yjcE
gltP	gltP	gltP
		yjgF
tdcF	tdcF
argI	argI	argI
valS	valS	valS
holC		holC
pepA	pepA	pepA
lptF	lptF	lptF
lptG	lptG	lptG
		yidZ
tRNA-Leu	tRNA-Leu	tRNA-Leu
		BPEN_040
BOBLI757_039	BTURN675_039	BCHRO640_041
BOBLI757_040	BTURN675_040	BCHRO640_042
lptB	lptB	lptB
lptA	lptA	lptA
lptC		lptC
yrbA	yrbA	yrbA
murA	murA	murA
degQ	degQ	degQ
yhcB		yhcB
yhcM
rplM	rplM	rplM
rpsI	rpsI	rpsI
yraP	yraP	yraP
rsmI	rsmI	rsmI
rnpB	rnpB_RNA	rnpB
yqjA	yqjA	yqjA
tRNA-Met	tRNA-Met	tRNA-Met
rpoD	rpoD	rpoD
dnaG	dnaG	dnaG
rpsU	rpsU	rpsU
gcp	gcp	gcp
plsY	plsY	plsY
folB	folB	folB
uppP	uppP	uppP
cca	cca	cca
BOBLI757_064	hldE	hldE
BOBLI757_065
		yqiC
ribB_pseudo		ribB
plsC	plsC	plsC
metC	metC	metC
tRNA-Phe	tRNA-Phe	tRNA-Phe
cutA	cutA	cutA
groS	groS	groS
groL	groL	groL
efp	efp	efp
yjeP	yjeP	yjeP
psd	psd	psd
orn	orn	orn
tRNA-Gly	tRNA-Gly	tRNA-Gly
yjeE	yjeE	yjeE
amiB	amiB	amiB
miaA	miaA	miaA
		hfq
hflX		hflX
hflK	hflK	hflK
hflC	hflC	hflC
purA	purA	purA
rlmB	rlmB	rlmB
rpsF	rpsF	rpsF
rpsR	rpsR	rpsR
rplI	rplI	rplI
cysQ	cysQ	cysQ
	ytfM	ytfM
	ytfN	ytfN
obgE	ppa	ppa
rpmA	ispB	ispB
rplU	rplU	rplU
ispB	rpmA	rpmA
ppa	obgE	obgE
greA	greA	greA
rlmE	rlmE	rlmE
ftsH	ftsH	ftsH
folP	folP	folP
glmM	glmM	glmM
secG	secG	secG
tRNA-Leu	tRNA-Leu	tRNA-Leu
tRNA-Met	tRNA-Met	tRNA-Met
rimP
nusA	nusA	nusA
infB	infB	infB
rbfA	rbfA	rbfA
truB	truB	truB
rpsO	rpsO	rpsO
pnp	pnp	pnp
deaD	deaD	deaD
holD		holD
thrA	thrA	thrA
thrB	thrB	thrB
thrC	thrC	thrC
dnaK	dnaK	dnaK
dnaJ	DnaJ	dnaJ
rpsT	rpsT	rpsT
ribF	ribF	ribF
ileS	ileS	ileS
lspA	lspA	lspA
ispH		ispH
dapB	dapB	dapB
carA	carA	carA
carB	carB	carB
folA	folA	folA
	apaH	apaH
rsmA	rsmA	rsmA
pdxA_pseudo	pdxA	pdxA
surA	surA	surA
lptD	lptD	lptD
leuA	leuD	leuD
leuB	leuC	leuC
leuC	leuB	leuB
leuD	leuA	leuA
rsmH	rsmH	rsmH
ftsL	ftsL	ftsL
ftsI	ftsI	ftsI
murE	murE	murE
murF	murF	murF
mraY	mraY	mraY
murD	murD	murD
ftsW	ftsW	ftsW
murG	murG	murG
murC	murC	murC
ftsQ	ftsQ	ftsQ
ftsA	ftsA	ftsA
ftsZ	ftsZ	ftsZ
lpxC	lpxC	lpxC
secA	secA	secA
		coaE
aceE	dksA	dksA
aceF	folK	folK
lpdA	acnB
	lpdA	lpdA
folK	aceF	aceF
dksA	aceE	aceE
mrcB	mrcB	mrcB
erpA	erpA	erpA
pyrG	pyrG	pyrG
eno	eno	eno
cysJ	cysJ	cysJ
cysI	cysI	cysI
cysH	cysH	cysH
cysG	cysG	cysG
cysD	cysD	cysD
cysN	cysN	cysN
cysC	cysC	cysC
ftsB	ftsB	ftsB
ispD		ispD
ispF		ispF
nlpD	nlpD	nlpD
	mutS
alaS	alaS	alaS
csrA	csrA	csrA
tRNA-Ser	tRNA-Ser	tRNA-Ser
tRNA-Arg	tRNA-Arg	tRNA-Arg
ffh	ffh	ffh
rpsP	rpsP	rpsP
rimM	rimM	rimM
trmD	trmD	trmD
rplS	rplS	rplS
aroF	aroF	aroF
tyrA	tyrA	tyrA
pheA	pheA	pheA
bamD	bamD	bamD
rluD	rluD	rluD
clpB	clpB	clpB
murB	murB	murB
birA	birA	birA
		coaA
tRNA-Thr	tRNA-Thr	tRNA-Thr
tRNA-Tyr	tRNA-Tyr	tRNA-Tyr
tRNA-Gly	tRNA-Gly	tRNA-Gly
tRNA-Thr	tRNA-Thr	tRNA-Thr
bfr	bfr	bfr
rpsJ	rpsJ	rpsJ
rplC	rplC	rplC
rplD	rplD	rplD
rplW	rplW	rplW
rplB	rplB	rplB
rpsS	rpsS	rpsS
rplV	rplV	rplV
rpsC	rpsC	rpsC
rplP	rplP	rplP
rpmC	rpmC	rpmC
rpsQ	rpsQ	rpsQ
rplN	rplN	rplN
rplX	rplX	rplX
rplE	rplE	rplE
rpsN	rpsN	rpsN
rpsH	rpsH	rpsH
rplF	rplF	rplF
rplR	rplR	rplR
rpsE	rpsE	rpsE
rpmD		rpmD
rplO	rplO	rplO
secY	secY	secY
rpmJ	rpmJ	rpmJ
rpsM	rpsM	rpsM
rpsK	rpsK	rpsK
rpsD	rpsD	rpsD
rpoA	rpoA	rpoA
rplQ	rplQ	rplQ
fmt	fmt	fmt
def	def	def
rimN	rimN	rimN
aroE	aroE	aroE
rrf	rrf_RNA	rrf
gloB	gloB	gloB
yafS
rnhA	rnhA	rnhA
dnaQ	dnaQ	dnaQ
gmhA	gmhA	gmhA
tRNA-Thr	tRNA-Thr	tRNA-Thr
ahpC	ahpC	ahpC
		queA
	tgt	tgt
yajC	yajC	yajC
secD_pseudo		secD
secF_pseudo		secF
ribD_pseudo		ribD
		ribH
nusB	nusB	nusB
pgpA	pgpA	pgpA
dxs	dxs	dxs
ispA		ispA
thiI	thiI	thiI
yajR	yajR	yajR
cyoE	cyoE	cyoE
cyoD	cyoD	cyoD
cyoC	cyoC	cyoC
cyoB	cyoB	cyoB
cyoA	cyoA	cyoA
clpP	clpP	clpP
clpX	clpX	clpX
yggX	yggX	yggX
	mutY	mutY
yggS	yggS	yggS
yqgF	yqgF	yqgF
yqgE	yqgE	yqgE
metK	metK	metK
speB	speB	speB
pgk	pgk	pgk
fbaA	fbaA	fbaA
rpiA	rpiA	rpiA
ygfA	ygfA	ygfA
zapA	zapA	zapA
ubiH	ubiH	ubiH
visC	visC	visC
ygfZ	ygfZ	ygfZ
prfB	prfB	prfB
lysS	lysS	lysS
lysA	lysA	lysA
tas
rppH		rppH
lgt	lgt	lgt
recC	recC	recC
recD	lon	recD
recB	hupB	recB
dapD	pmbA	dapD
map	tldD	map
rpsB	mreD	rpsB
tsf	mreC	tsf
pyrH	mreB	pyrH
frr	aroQ	frr
dxr	accB	dxr
ispU	accC	ispU
cdsA	gmhB	cdsA
rseP	proS	rseP
bamA	tilS	bamA
skp	accA	skp
lpxD	dnaE	lpxD
fabZ		fabZ
lpxA	lpxB	lpxA
lpxB	lpxA	lpxB
rnhB	fabZ	rnhB
dnaE	lpxD	dnaE
accA	skp	accA
tilS	bamA	tilS
proS	rseP	proS
	cdsA	gmhB
mreD	ispU	accC
mreC		accB
mreB	frr	aroQ
aroQ	pyrH	mreB
accB	tsf	mreC
accC	rpsB	mreD
tldD	map	tldD
pmbA	dapD	pmbA
lon	recB	lon
hupB	recD
ffs	ffs_RNA	ffs
hha	hha
apt	apt	apt
dnaX	dnaX	dnaX
adk	adk	adk
	icd
lpxH	lpxH	lpxH
cysS	cysS	cysS
folD	folD	folD
tRNA-Arg	tRNA-Arg	tRNA-Arg
ytfF	ytfF	ytfF
	BTURN675_300
mrdB	mrdB	mrdB
mrdA	mrdA	mrdA
rsfS		rsfS
holA	holA	holA
lptE	lptE	lptE
leuS	leuS	leuS
lnt	lnt	lnt
corC	corC	corC
ybeY	ybeY	ybeY
ybeZ		ybeZ
ubiF	ubiF	ubiF
tRNA-Gln	tRNA-Gln	tRNA-Gln
tRNA-Leu	tRNA-Leu	tRNA-Leu
tRNA-Met	tRNA-Met	tRNA-Met
nagA	nagA	nagA
nagB	nagB	nagB
glnS	glnS	glnS
fldA	fldA	fldA
ybfF	ybfF	ybfF
pgm	pgm	pgm
	gltA
sdhC	sdhC	sdhC
sdhD	sdhD	sdhD
sdhA	sdhA	sdhA
sdhB	sdhB	sdhB
sucA	sucA	sucA
sucB	sucB	sucB
sucC	sucC	sucC
sucD	sucD	sucD
tolQ	tolQ	tolQ
tolR	tolR	tolR
tolA	tolA	tolA
tolB	tolB	tolB
pal	pal	pal
ybgF	ybgF	ybgF
gpmA	gpmA	pgl
pgl	pgl	gpmA
ybhL	ybhL	ybhL
engD_pseudo	engD	engD
pth	pth	pth
prs	prs	prs
ispE		ispE
	lolB	lolB
prfA	lplA	prfA
prmC	pheT	prmC
kdsA	pheS	kdsA
thrS	rplT	thrS
infC	rpmI	infC
rpmI	infC	rpmI
rplT	thrS	rplT
pheS	kdsA	pheS
pheT	prmC	pheT
lplA	prfA	lplA
sufA	sufA	sufA
sufB	sufB	sufB
sufC	sufC	sufC
sufD	sufD	sufD
sufS	sufS	sufS
sufE	sufE	sufE
	lpp	lpp
tRNA-Val	tRNA-Val	tRNA-Val
ribC_pseudo		ribC
grxD	grxD	grxD
rnt		rnt
slyA	slyA	slyA
	pdxH	pdxH
tyrS	tyrS	tyrS
nth	nth	nth
fumC	fumC	fumC
BOBLI757_377	BTURN675_365	BCHRO640_396
ubiX	ubiX	ubiX
kdsB	kdsB	kdsB
ycaR	ycaR	ycaR
lpxK	lpxK	lpxK
msbA	msbA	msbA
rpsA	rpsA	rpsA
cmk		cmk
aroA	aroA	aroA
serC	serC	serC
serS	serS	serS
lolA	lolA	lolA
ftsK	ftsK	ftsK
trxB	trxB	trxB
infA	infA	infA
		oprC
yqeI	yqeI	yqeI
emtA	hinT	emtA
mntR	lpoB	mntR
purB	lolC	mnmA
mnmA	lolD	purB
lolE	lolE	lolE
lolD	purB	lolD
lolC	mnmA	lolC
lpoB		lpoB
hinT	emtA	hinT
ycfH	ycfH	ycfH
holB	holB	holB
tmk	tmk	tmk
pabC	pabC	pabC
acpP	acpP	acpP
fabG	fabG	fabG
fabD	fabD	fabD
fabH	fabH	fabH
plsX	plsX	plsX
rpmF	rpmF	rpmF
rluC	rluC	rluC
rne	rne	rne
htrB	htrB	htrB
	ybiS	ybiS
tRNA-Leu	tRNA-Leu	tRNA-Leu
tRNA-Cys	tRNA-Cys	tRNA-Cys
pgsA	pgsA	pgsA
tRNA-Lys	tRNA-Lys	tRNA-Lys
tRNA-Ser	tRNA-Ser	tRNA-Ser
	tusE	tusE
hspQ	hspQ	hspQ
	ompA
fabA	fabA	fabA
fabI	asnS	asnS
ycbL	aspC	aspC
aspC	ycbL	ycbL
asnS	fabI	fabI
ribA_pseudo		ribA
cysB
topA_pseudo	topA
trpE	trpE	trpE
trpG	trpG	trpG
trpD	trpD	trpD
trpC	trpC	trpC
trpB	trpB	trpB
trpA	trpA	trpA
yciC		yciC
		tonB
cls	cls	cls
tdk	tdk	tdk
hns	hns	hns
	topB
	ugd
galU	galU
xthA	xthA	xthA
sppA	sppA	sppA
gapA	gapA	gapA
dsbB	dsbB	dsbB
minC	minC	minC
minD	minD	minD
minE	minE	minE
yeaZ	yeaZ	yeaZ
pabB	pabB	pabB
yoaE	yoaE	yoaE
manX	manX	manX
manY	manY	manY
manZ	manZ	manZ
cspC	cspC	cspC
htpX	htpX	htpX
zwf	zwf	zwf
	pykA	pykA
yebA	yebA	yebA
	yebC
aspS	aspS	aspS
argS	argS	argS
murJ		murJ
mdtH	mdtH	mdtH
tRNA-Ser	tRNA-Ser	tRNA-Ser
tRNA-Ser	tRNA-Ser	tRNA-Ser
tRNA-Asn	tRNA-Asn	tRNA-Asn
gutQ	gutQ	gutQ
yeeX	yeeX	yeeX
sbcB	sbcB	sbcB
hisG	hisG	hisG
hisD	hisD	hisD
hisC	hisC	hisC
hisB	hisB	hisB
hisH	hisH	hisH
hisA	hisA	hisA
hisF	hisF	hisF
hisI	hisI	hisI
gnd	gnd	gnd
metG	metG	metG
folE	folE	folE
rplY	rplY	rplY
		tRNA-Pro
ddlA	ddlA	ddlA
ompC	ompC	ompC
gyrA	gyrA	gyrA
ubiG	ubiG	ubiG
nrdA	nrdA	nrdA
nrdB	nrdB	nrdB
yfaE	yfaE	yfaE
nuoN	nuoN	nuoN
nuoM	nuoM	nuoM
nuoL	nuoL	nuoL
nuoK	nuoK	nuoK
nuoJ	nuoJ	nuoJ
nuoI	nuoI	nuoI
nuoH	nuoH	nuoH
nuoG	nuoG	nuoG
nuoF	nuoF	nuoF
nuoE	nuoE	nuoE
nuoC	nuoC	nuoC
nuoB	nuoB	nuoB
nuoA	nuoA	nuoA
	BTURN675_488
folC	folC	folC
accD	accD	accD
truA	truA	truA
pdxB_pseudo	pdxB	pdxB
fabB	fabB	fabB
prmB	prmB	prmB
aroC	aroC	aroC
tRNA-Arg	tRNA-Arg	tRNA-Arg
mntH	mntH	mntH
	nupC	nupC
	tRNA-Ala	tRNA-Ala
gltX	gltX	gltX
tRNA-Val	tRNA-Val	tRNA-Val
tRNA-Lys	tRNA-Lys	tRNA-Lys
ligA	ligA	ligA
cysK	cysK	cysK
ptsH	ptsH	ptsH
ptsI	ptsI	ptsI
cysA	cysA	cysA
cysW	cysW	cysW
cysU	cysU	cysU
cysP	cysP	cysP
talA	talA	talA
tktA	tktA	tktA
dapE	dapE	dapE
	hyp_pseudo	BPEN_535
dapA	dapA	dapA
		bcp
upp	upp	upp
		BPEN_539
ureG	ureG	ureG
ureF	ureF	ureF
ureC	ureC	ureC
ureB	ureB	ureB
ureA	ureA	ureA
ureD	ureD	ureD
guaA	guaA	guaA
guaB	guaB	guaB
mqo	mqo	mqo
der	der	der
bamB	bamB
hisS	hisS	hisS
ispG		ispG
BOBLI757_537	rodZ
rlmN	rlmN	rlmN
ndk	ndk	ndk
iscS	iscS	iscS
suhB	suhB	suhB
glyA	glyA	glyA
tadA	tadA	tadA
acpS	acpS	acpS
pdxJ_pseudo	pdxJ	pdxJ
era
rnc	rnc	rnc
lepB	lepB	lepB
lepA	lepA	lepA
ung	ung	ung
grpE	grpE	grpE
ppnK		ppnK
	smpA	smpA
ratA	ratA	ratA
smpB	smpB	smpB
tmRNA	tmRNA	tmRNA
qacE	qacE	qacE
	speG
pssA	pssA	pssA
rrl	rrl_RNA	rrl
tRNA-Glu	tRNA-Glu	tRNA-Glu
rrs	rrs_RNA	rrs
purH	purH	purH
hupA	hupA
rpoC	rpoC	rpoC
rpoB	rpoB	rpoB
rplL	rplL	rplL
rplJ	rplJ	rplJ
rplA	rplA	rplA
rplK	rplK	rplK
nusG	nusG	nusG
secE	secE	secE
tuf	tuf	tuf
fusA	fusA	fusA
rpsG	rpsG	rpsG
rpsL	rpsL	rpsL
pabA	pabA	pabA
trpS	trpS	trpS
rpe	rpe	rpe
aroB	aroB	aroB
aroK	aroK	aroK
nudE
nfuA	nfuA	nfuA
asd	asd	asd
yhgN	yhgN	yhgN
yigL	yigL	yigL
corA	corA	corA
uvrD_pseudo		uvrD_pseudo
yigB_pseudo	yigB	yigB
dapF	dapF	dapF
hemC	hemC	hemC
hemD	hemD	hemD
tRNA-Pro	tRNA-Pro	tRNA-Pro
tRNA-Leu	tRNA-Leu	tRNA-Leu
tRNA-His	tRNA-His	tRNA-His
tRNA-Arg	tRNA-Arg	tRNA-Arg
rho	rho	rho
trxA	trxA	trxA
ilvC	ilvC	ilvC
	ilvA	ilvA
ilvD	ilvD	ilvD
ilvE	ilvE	ilvE
ilvM	ilvM	ilvM
ilvG	ilvG	ilvG
tRNA-Trp	tRNA-Trp	tRNA-Trp
tRNA-Asp	tRNA-Asp	tRNA-Asp
tRNA-Ala	tRNA-Ala	tRNA-Ala
murI	murI	murI
metF	metF	metF
metB	metB	metB
rpmE	rpmE	rpmE
fpr	fpr	fpr
tpiA	tpiA	tpiA
pfkA	pfkA	pfkA
cysE	cysE	cysE
gpsA	gpsA	gpsA
secB		secB
grxC	grxC	grxC
yibN	yibN	yibN
hldD	hldD	hldD
rfaF	rfaF	rfaF
rfaC	rfaC	rfaC
	BTURN675_610
waaA	waaA	waaA
		coaD
BOBLI757_621	BTURN675_612
mutM
rpmG	rpmG	rpmG
rpmB	rpmB	rpmB
		coaBC
dut	dut	dut
yicC	yicC	yicC
BOBLI757_627	BTURN675_617	BPEN_640
gmk	gmk	gmk
rpoZ		rpoZ
glnA_pseudo	glnA	glnA
	engB	engB
polA	polA	polA
dsbA	dsbA	dsbA
ubiD	ubiD	ubiD
ubiB	ubiB	ubiB
ubiE	ubiE	ubiE
rmuC	rmuC	rmuC
	udp	udp
metE	metE	metE
rpoH	rpoH	rpoH
ftsY	ftsY	ftsY
rsmD	rsmD	rsmD
	pgi	pgi
metA	metA	metA
tRNA-Ile	tRNA-Ile	tRNA-Ile
